# Supplementary material for: Integrated genomic analysis identifies novel low-frequency cis-regulatory variant rs2279658 associated with VSD risk in Chinese children
Source: Front Cell Dev Biol. 2022 Dec 8;10:1062403. doi: 10.3389/fcell.2022.1062403 (PMC9773552; doi:10.3389/fcell.2022.1062403)
Supplement: Supplementary file 1 [file Table2.XLSX]

## Sheet: Sheet1
Supplementary Table 2: Causal SNPs
No	Chromosome	Position	Ref	Alt	Snp	Func.refGene	Gene.refGene
1	1	12907457	A	G	/	exonic	HNRNPCL1
2	1	41228898	G	A	rs4660454	intronic	NFYC
3	1	41228960	G	A	rs34320811	intronic	NFYC
4	1	63306960	C	T	rs12743698	intronic	ATG4C
5	1	63307303	A	G	rs3737892	intronic	ATG4C
6	1	67474977	C	T	rs2755271	intronic	SLC35D1
7	1	144854412	A	C	rs77812232	ncRNA_exonic	PDE4DIPP2
8	1	144854598	C	T	rs3863691	exonic	PDE4DIP
9	1	146714255	A	G	rs1890040	intronic	CHD1L,NBPF19
10	1	150280801	G	C	rs8006	UTR3	MRPS21(NM_018997:c.*139G>C,NM_031901:c.*139G>C)
11	1	150281202	A	C	rs580060	UTR3	MRPS21(NM_018997:c.*540A>C,NM_031901:c.*540A>C)
12	1	150445819	A	G	rs7002	UTR3	RPRD2(NM_001297674:c.*9A>G,NM_001297673:c.*1372A>G,NM_015203:c.*9A>G)
13	1	150470322	C	A	rs11590324	intronic	TARS2
14	1	184681802	T	C	rs4651230	intronic	EDEM3
15	1	184695571	C	T	rs10752941	intronic	EDEM3
16	1	197029345	G	A	rs1332661	intronic	F13B
17	1	197030829	A	T	rs5993	intronic	F13B
18	1	197063352	C	T	rs41304071	intronic	ASPM
19	1	197070442	G	T	rs3762271	exonic	ASPM
20	1	197070697	T	C	rs41310927	exonic	ASPM
21	1	197070707	G	A	rs41308365	exonic	ASPM
22	1	197070776	C	T	rs10922162	exonic	ASPM
23	1	197072420	T	C	rs41310925	exonic	ASPM
24	1	197073932	T	C	rs2878749	exonic	ASPM
25	1	227300277	G	A	rs488104	intronic	CDC42BPA
26	2	26795235	C	T	rs13004284	intronic	FAM166C
27	2	26798893	A	T	rs13002673	exonic	FAM166C
28	2	26799031	G	A	rs2272464	exonic	FAM166C
29	2	26802392	A	T	rs2272467	UTR3	FAM166C(NM_001322426:c.*99A>T,NM_001105519:c.*86A>T)
30	2	37447465	A	G	rs11124567	intronic	CEBPZ
31	2	47656801	G	A	rs2347794	intronic	MSH2
32	2	47690404	T	C	rs3771278	intronic	MSH2
33	2	47690408	A	G	rs3771279	intronic	MSH2
34	2	47690411	T	C	rs3771280	intronic	MSH2
35	2	47693706	G	T	rs3732182	intronic	MSH2
36	2	47693959	G	A	rs3732183	intronic	MSH2
37	2	47698308	A	G	rs3764959	intronic	MSH2
38	2	47739551	A	G	rs2303424	UTR3	KCNK12(NM_022055:c.*8495T>C)
39	2	63380809	G	A	rs7595595	intronic	WDPCP
40	2	90043509	C	T	rs201839533	intergenic	MIR4436A(dist=931541),LOC107985911(dist=1761674)
41	2	96601109	C	T	rs112036065	intronic	ANKRD36C
42	2	170784049	G	A	rs898851	intronic	UBR3
43	2	170885930	C	A	rs77587723	exonic	UBR3
44	2	191334424	G	A	rs10193212	intronic	MFSD6
45	3	63649259	G	T	rs7612738	intronic	SNTN
46	3	145804524	C	A	rs3804668	intronic	PLOD2
47	3	145809750	T	C	rs3792341	intronic	PLOD2
48	3	145820684	G	A	rs3762691	intronic	PLOD2
49	3	145824478	A	G	rs9289716	intronic	PLOD2
50	3	145824504	G	A	rs7614409	intronic	PLOD2
51	3	145841854	T	C	rs6802384	intronic	PLOD2
52	3	197544213	G	A	rs376394506	intronic	LRCH3
53	3	197544224	T	C	rs371061888	intronic	LRCH3
54	4	1373701	C	G	rs56108910	intronic	UVSSA
55	4	1374695	C	A	rs28614045	exonic	UVSSA
56	4	1374774	C	T	rs28522910	exonic	UVSSA
57	4	1374789	A	G	rs28733902	intronic	UVSSA
58	4	1377615	A	G	rs9996817	exonic	UVSSA
59	4	1397297	T	G	rs11945310	exonic	NKX1-1
60	4	7064277	C	T	rs4689585	intronic	GRPEL1
61	4	68358331	G	A	rs2254659	intronic	CENPC
62	4	84353154	T	C	rs2047210	intronic	HELQ
63	4	84362443	T	G	rs4693088	intronic	HELQ
64	4	84364751	A	G	rs7665103	exonic	HELQ
65	4	84364808	T	C	rs6535473	intronic	HELQ
66	4	84367050	G	A	rs11099599	intronic	HELQ
67	4	84367286	G	A	rs11099600	intronic	HELQ
68	4	84370091	A	G	rs13141136	exonic	HELQ
69	4	84374480	C	T	rs1494961	exonic	HELQ
70	4	84377497	A	G	rs2279658	intronic	MRPS18C
71	4	84380955	G	T	rs12505955	UTR3	ABRAXAS1(NM_139076:c.*2667C>A,NM_001345962:c.*2667C>A)
72	4	103612018	G	T	rs227369	intronic	MANBA
73	4	156276433	C	T	rs2341893	ncRNA_intronic	LOC102724776
74	5	38482504	C	T	rs2256595	intronic	LIFR
75	5	68525027	C	T	rs2932777	intronic	MRPS36
76	5	68610009	A	C	rs28462372	intronic	CCDC125
77	5	70200973	C	A	rs189447511	intronic	SERF1A,SERF1B
78	5	118456977	T	A	rs10056088	intronic	DMXL1
79	5	132042007	T	C	rs3798131	intronic	KIF3A
80	5	132042146	C	T	rs3798130	exonic	KIF3A
81	5	132044738	C	G	rs2299006	intronic	KIF3A
82	5	132046590	C	T	rs7737031	intronic	KIF3A
83	5	132069847	G	T	rs9784600	intronic	KIF3A
84	5	167855568	T	A	rs3733982	intronic	WWC1
85	6	34977663	C	A	rs9380481	intronic	ANKS1A
86	6	84350654	C	G	rs217325	intronic	SNAP91
87	6	152712752	C	T	rs214944	intronic	SYNE1
88	7	21858043	A	G	rs10277757	intronic	DNAH11
89	7	28662583	C	T	rs41289	intronic	CREB5
90	7	72712121	T	C	rs62465079	intergenic	NCF1B(dist=62142),NSUN5(dist=4392)
91	7	76723447	C	T	rs200343407	ncRNA_intronic	FAM185BP
92	7	93346095	C	A	rs2027984	upstream	MIR4652(dist=145)
93	7	100550869	G	A	rs62483692	exonic	MUC3A
94	7	100551293	A	C	rs74183623	exonic	MUC3A
95	7	100551297	T	C	rs74892555	exonic	MUC3A
96	7	100551298	A	C	/	exonic	MUC3A
97	7	100551322	C	T	rs76260977	exonic	MUC3A
98	7	100551370	A	T	rs78124935	exonic	MUC3A
99	7	100551371	G	C	rs75463292	exonic	MUC3A
100	7	130292531	T	C	rs12706946	intronic	COPG2
101	7	137607217	C	T	rs28555390	intronic	CREB3L2
102	7	157234816	A	G	rs12698062	intergenic	DNAJB6(dist=24683),LOC101927914(dist=24109)
103	7	157234912	A	G	rs12669046	intergenic	DNAJB6(dist=24779),LOC101927914(dist=24013)
104	7	157235229	T	C	rs6974109	intergenic	DNAJB6(dist=25096),LOC101927914(dist=23696)
105	7	157235364	C	G	rs6950818	intergenic	DNAJB6(dist=25231),LOC101927914(dist=23561)
106	8	7274308	A	G	rs71509106	exonic	DEFB4B
107	8	7366817	T	C	/	UTR3	DEFB107A(NM_001037668:c.*72T>C),DEFB107B(NM_001040705:c.*72T>C)
108	8	51363430	A	T	rs12542191	intronic	SNTG1
109	8	145623963	G	A	rs4317614	exonic	CPSF1
110	8	145625538	C	G	rs141140965	intronic	CPSF1
111	9	432503	T	C	rs7046598	intronic	DOCK8
112	9	451906	C	T	rs7870124	intronic	DOCK8
113	9	74314210	A	T	rs4263836	intronic	CEMIP2
114	9	123670505	A	T	rs7866003	intronic	TRAF1
115	9	123671520	G	A	rs2239657	exonic	TRAF1
116	9	123676482	T	C	rs2416805	intronic	TRAF1
117	9	123676699	C	T	rs758959	intronic	TRAF1
118	9	131881492	G	C	rs10819466	intronic	PTPA
119	9	131882961	G	A	rs3739843	intronic	PTPA
120	9	131891152	C	G	rs7023900	intronic	PTPA
121	9	131896999	C	T	rs3124509	intronic	PTPA
122	9	131897221	C	T	rs7019373	intronic	PTPA
123	9	131900180	G	A	rs2297112	intronic	PTPA
124	9	131904608	C	T	rs3124514	intronic	PTPA
125	9	131905177	T	G	rs2254230	intronic	PTPA
126	9	136132633	A	G	rs2073824	intronic	ABO
127	9	136132873	T	C	rs8176720	exonic	ABO
128	10	28358539	C	A	rs7919756	intronic	MPP7
129	10	38638948	G	A	rs11815474	intergenic	CCNYL4(dist=135675),HSD17B7P2(dist=6360)
130	10	51620317	A	G	rs200147310	ncRNA_intronic	TIMM23B-AGAP6
131	10	91510982	T	C	rs1326201	intronic	KIF20B
132	11	193863	T	C	rs2294081	exonic	SCGB1C1,SCGB1C2
133	11	193865	T	G	rs2686894	exonic	SCGB1C1,SCGB1C2
134	11	197337	G	A	rs3802984	exonic	ODF3
135	11	1016722	T	G	rs144616203	exonic	MUC6
136	11	49637416	A	G	rs7125677	ncRNA_intronic	LOC440040
137	12	11244194	T	C	rs71443637	exonic	TAS2R43
138	12	50535710	A	G	rs7131794	intronic	CERS5
139	12	50535955	C	T	rs10747571	intronic	CERS5
140	12	50537060	C	G	rs2277355	intronic	CERS5
141	12	50538625	A	G	rs2008537	UTR5	CERS5(NM_001331069:c.-51T>C,NM_001281731:c.-51T>C)
142	12	81688958	C	G	rs1882188	ncRNA_intronic	PPFIA2-AS1
143	12	81688970	A	G	rs1882187	ncRNA_intronic	PPFIA2-AS1
144	13	96578189	G	A	rs7985727	intronic	UGGT2
145	14	23286343	T	A	rs10130537	intronic	SLC7A7
146	14	64523094	G	A	rs7153376	intronic	SYNE2
147	14	106303325	A	G	rs3764172	intergenic	ELK2AP(dist=164181),MIR4507(dist=20968)
148	14	106318440	T	C	rs2256589	intergenic	ELK2AP(dist=179296),MIR4507(dist=5853)
149	14	106471595	T	C	rs34652473	intergenic	ADAM6(dist=33237),LINC00226(dist=272674)
150	14	106478194	C	T	rs76899215	intergenic	ADAM6(dist=39836),LINC00226(dist=266075)
151	14	106478401	G	A	rs78225485	intergenic	ADAM6(dist=40043),LINC00226(dist=265868)
152	14	106791201	C	G	rs544874291	intergenic	LINC00226(dist=46235),LINC00221(dist=147244)
153	16	1255030	A	G	rs2974835	intronic	CACNA1H
154	16	66842794	A	T	rs363169	intronic	NAE1
155	16	66851224	T	C	rs9889170	intronic	NAE1
156	16	66861966	G	A	rs152164	UTR5	NAE1(NM_001018159:c.-49C>T)
157	16	66885652	A	G	rs151460	intronic	CA7
158	16	66886559	G	A	rs152168	intronic	CA7
159	16	84431973	C	T	rs12148971	intronic	ATP2C2
160	16	88785072	G	C	rs4620939	intronic	PIEZO1
161	16	88785126	A	G	rs4520817	intronic	PIEZO1
162	17	4443470	T	C	rs12162152	intronic	MYBBP1A
163	17	4446457	G	A	rs751670	exonic	MYBBP1A
164	17	4448756	C	T	rs2306266	intronic	MYBBP1A
165	17	4451453	C	T	rs56716962	exonic	MYBBP1A
166	17	4455166	A	G	rs3816686	intronic	MYBBP1A
167	17	26716821	C	T	rs4795433	intronic	SARM1
168	17	26716917	G	T	rs4795434	intronic	SARM1
169	17	39254444	T	C	rs6416913	intronic	KRTAP4-8,LOC100996750
170	17	39305956	G	A	rs1497383	exonic	KRTAP4-5
171	17	47011897	C	T	rs57901004	intronic	SNF8
172	17	47035869	T	C	rs4793605	downstream	GIP(dist=47)
173	17	47038471	A	G	rs4794004	intronic	GIP
174	17	47039132	T	C	rs2291725	exonic	GIP
175	17	47039254	T	C	rs2291726	intronic	GIP
176	18	57133862	T	A	rs8083041	intronic	CCBE1
177	19	21838830	A	C	rs10422804	ncRNA_exonic	LOC400682
178	19	32955406	A	T	rs7252536	intronic	DPY19L3
179	19	42132273	C	T	rs1041992	exonic	CEACAM4
180	19	42132314	G	C	rs1126454	exonic	CEACAM4
181	19	48613544	C	A	rs251696	intronic	PLA2G4C
182	20	29633854	G	A	rs77178122	ncRNA_intronic	FRG1BP
183	22	30394623	T	C	rs5763689	intronic	MTMR3
184	22	36597556	G	A	rs132725	intronic	APOL4
185	22	36597611	G	C	rs132726	intronic	APOL4
186	22	36597616	C	G	rs132727	intronic	APOL4
187	22	36597652	A	G	rs132728	intronic	APOL4
188	22	36597655	C	G	rs132729	intronic	APOL4
189	22	36597657	A	G	rs132730	intronic	APOL4
190	22	36597680	T	G	rs132733	intronic	APOL4
191	22	42526580	G	C	rs1080995	ncRNA_intronic	LOC101929829
192	22	42537029	C	T	rs2860373	intronic	CYP2D7
193	22	42537196	T	C	rs56404506	exonic	CYP2D7
194	22	42537404	G	C	rs2854741	exonic	CYP2D7
