# Supplementary material for: Integrated genomic analysis identifies novel low-frequency cis-regulatory variant rs2279658 associated with VSD risk in Chinese children
Source: Front Cell Dev Biol. 2022 Dec 8;10:1062403. doi: 10.3389/fcell.2022.1062403 (PMC9773552; doi:10.3389/fcell.2022.1062403)
Supplement: Supplementary file 5 [file Table1.XLSX]

## Sheet: Sheet1
Supplementary Table 1: Exome-wide significant SNPs
No	Chromosome	Position	Ref	Alt	Snp	Func.refGene	Gene.refGene	Test	P
1	1	12907400	G	A	rs149302457	exonic	HNRNPCL1	ADD	2.628e-08
2	1	12907408	T	A	rs146075045	exonic	HNRNPCL1	ADD	1.541e-10
3	1	12907438	A	G	rs115476478	exonic	HNRNPCL1	ADD	3.318e-17
4	1	12907446	C	T	/	exonic	HNRNPCL1	ADD	3.318e-17
5	1	12907450	T	C	rs148279364	exonic	HNRNPCL1	ADD	1.659e-17
6	1	12907457	A	G	/	exonic	HNRNPCL1	ADD	5.047e-18
7	1	12907458	T	A	/	exonic	HNRNPCL1	ADD	5.047e-18
8	1	41228898	G	A	rs4660454	intronic	NFYC	ADD	2.119e-09
9	1	63306960	C	T	rs12743698	intronic	ATG4C	ADD	7.609e-11
10	1	67474977	C	T	rs2755271	intronic	SLC35D1	ADD	3.925e-13
11	1	144854412	A	C	rs77812232	ncRNA_exonic	PDE4DIPP2	ADD	3.418e-08
12	1	144854528	A	G	rs78461771	exonic	PDE4DIP	ADD	9.47e-11
13	1	144854537	T	C	rs3851872	exonic	PDE4DIP	ADD	1.006e-10
14	1	144854598	C	T	rs3863691	exonic	PDE4DIP	ADD	2.1e-12
15	1	144879375	T	C	rs1747958	exonic	PDE4DIP	ADD	1.931e-14
16	1	146714255	A	G	rs1890040	intronic	CHD1L,NBPF19	ADD	3.022e-09
17	1	147124310	T	G	rs2153463	exonic	ACP6	ADD	2.919e-13
18	1	150277387	T	C	rs11205359	intronic	MRPS21	ADD	1.696e-12
19	1	150280801	G	C	rs8006	UTR3	MRPS21(NM_018997:c.*139G>C,NM_031901:c.*139G>C)	ADD	1.336e-14
20	1	152278762	A	C	rs562496957	exonic	FLG	ADD	4.704e-09
21	1	184681802	T	C	rs4651230	intronic	EDEM3	ADD	1.059e-08
22	1	197029345	G	A	rs1332661	intronic	F13B	ADD	1.964e-08
23	1	227300277	G	A	rs488104	intronic	CDC42BPA	ADD	6.361e-11
24	1	248737095	T	C	rs200055265	downstream	OR2T34(dist=7)	ADD	7.849e-09
25	2	26795235	C	T	rs13004284	intronic	FAM166C	ADD	2.509e-10
26	2	37447465	A	G	rs11124567	intronic	CEBPZ	ADD	2.068e-08
27	2	47656801	G	A	rs2347794	intronic	MSH2	ADD	1.494e-08
28	2	63380809	G	A	rs7595595	intronic	WDPCP	ADD	4.671e-14
29	2	90043509	C	T	rs201839533	intergenic	MIR4436A(dist=931541),LOC107985911(dist=1761674)	ADD	4.636e-08
30	2	91925151	C	T	rs4386371	intergenic	LOC101927050(dist=25015),GGT8P(dist=38217)	ADD	4.238e-10
31	2	96525718	G	T	rs77057279	exonic	ANKRD36C	ADD	5.463e-10
32	2	96525723	C	T	rs77757712	exonic	ANKRD36C	ADD	9.837e-10
33	2	96525736	T	C	rs78585559	exonic	ANKRD36C	ADD	5.113e-09
34	2	96525755	A	T	rs77658288	exonic	ANKRD36C	ADD	8.645e-09
35	2	96525768	G	A	rs78780931	exonic	ANKRD36C	ADD	1.829e-08
36	2	96601109	C	T	rs112036065	intronic	ANKRD36C	ADD	3.654e-08
37	2	96601123	G	A	rs73958150	intronic	ANKRD36C	ADD	1.213e-14
38	2	96610731	C	G	rs200547048	intronic	ANKRD36C	ADD	3.37e-18
39	2	96614438	C	A	rs113916465	intronic	ANKRD36C	ADD	3.094e-15
40	2	96619660	A	C	rs78395212	intronic	ANKRD36C	ADD	1.617e-08
41	2	97829204	C	T	rs75770158	intronic	ANKRD36	ADD	3.608e-08
42	2	97829221	G	A	rs200608168	intronic	ANKRD36	ADD	2.451e-09
43	2	97833399	C	T	rs201829271	intronic	ANKRD36	ADD	3.883e-18
44	2	170784049	G	A	rs898851	intronic	UBR3	ADD	4.971e-08
45	2	191334424	G	A	rs10193212	intronic	MFSD6	ADD	6.255e-09
46	3	63649259	G	T	rs7612738	intronic	SNTN	ADD	8.176e-10
47	3	75680137	G	A	/	downstream	MIR1324(dist=128)	ADD	2.532e-08
48	3	145804524	C	A	rs3804668	intronic	PLOD2	ADD	2.428e-08
49	3	195452689	C	T	rs141077164	exonic	MUC20	ADD	2.313e-08
50	3	195505835	C	T	rs58500707	exonic	MUC4	ADD	3.147e-08
51	3	197544213	G	A	rs376394506	intronic	LRCH3	ADD	2.374e-08
52	4	1373701	C	G	rs56108910	intronic	UVSSA	ADD	1.183e-09
53	4	7064277	C	T	rs4689585	intronic	GRPEL1	ADD	2.347e-15
54	4	68358331	G	A	rs2254659	intronic	CENPC	ADD	1.14e-09
55	4	73930895	T	G	/	intronic	COX18	ADD	4.441e-09
56	4	84353154	T	C	rs2047210	intronic	HELQ	ADD	2.637e-09
57	4	103612018	G	T	rs227369	intronic	MANBA	ADD	5.068e-12
58	4	119409225	C	T	rs200730203	intergenic	PRSS12(dist=135067),CEP170P1(dist=28255)	ADD	1.406e-09
59	4	156276433	C	T	rs2341893	ncRNA_intronic	LOC102724776	ADD	1.186e-13
60	5	38482504	C	T	rs2256595	intronic	LIFR	ADD	4.216e-08
61	5	68525027	C	T	rs2932777	intronic	MRPS36	ADD	2.144e-11
62	5	68610009	A	C	rs28462372	intronic	CCDC125	ADD	2.412e-15
63	5	70200973	C	A	rs189447511	intronic	SERF1A,SERF1B	ADD	3.607e-11
64	5	118456977	T	A	rs10056088	intronic	DMXL1	ADD	3.771e-11
65	5	132042007	T	C	rs3798131	intronic	KIF3A	ADD	7.749e-12
66	5	167855568	T	A	rs3733982	intronic	WWC1	ADD	7.196e-13
67	6	34977663	C	A	rs9380481	intronic	ANKS1A	ADD	2.234e-16
68	6	57398412	A	G	rs6937166	intronic	PRIM2	ADD	9.23e-10
69	6	84350654	C	G	rs217325	intronic	SNAP91	ADD	2.02e-08
70	6	136582113	A	C	rs62431281	UTR3	BCLAF1(NM_001077441:c.*135T>G,NM_001363659:c.*135T>G,NM_014739:c.*135T>G,NM_001301038:c.*135T>G,NM_001077440:c.*135T>G)	ADD	9.513e-09
71	6	152712752	C	T	rs214944	intronic	SYNE1	ADD	9.832e-09
72	6	167411298	T	C	rs80032204	ncRNA_exonic	MIR3939	ADD	4.175e-08
73	7	21858043	A	G	rs10277757	intronic	DNAH11	ADD	4.079e-08
74	7	28662583	C	T	rs41289	intronic	CREB5	ADD	5.298e-11
75	7	44294380	C	T	rs73096000	intronic	CAMK2B	ADD	5.317e-09
76	7	48965308	G	A	/	exonic	CDC14C	ADD	2.111e-10
77	7	72711986	G	T	rs62465077	intergenic	NCF1B(dist=62007),NSUN5(dist=4527)	ADD	1.369e-09
78	7	72711991	C	T	rs62465078	intergenic	NCF1B(dist=62012),NSUN5(dist=4522)	ADD	1.63e-09
79	7	72712121	T	C	rs62465079	intergenic	NCF1B(dist=62142),NSUN5(dist=4392)	ADD	5.999e-11
80	7	76723447	C	T	rs200343407	ncRNA_intronic	FAM185BP	ADD	6.38e-10
81	7	93346095	C	A	rs2027984	upstream	MIR4652(dist=145)	ADD	3.595e-10
82	7	100547211	T	C	rs79277565	UTR5	MUC3A(NM_005960:c.-46T>C)	ADD	1.397e-09
83	7	100547215	T	C	rs77163569	UTR5	MUC3A(NM_005960:c.-42T>C)	ADD	1.885e-09
84	7	100547220	A	G	rs77805555	UTR5	MUC3A(NM_005960:c.-37A>G)	ADD	9.836e-10
85	7	100547225	T	C	rs77066311	UTR5	MUC3A(NM_005960:c.-32T>C)	ADD	7.322e-10
86	7	100547227	T	C	rs76736259	UTR5	MUC3A(NM_005960:c.-30T>C)	ADD	2.488e-09
87	7	100550325	A	G	rs75788887	exonic	MUC3A	ADD	3.035e-08
88	7	100550424	C	A	/	exonic	MUC3A	ADD	5.922e-11
89	7	100550432	C	T	rs111924697	exonic	MUC3A	ADD	1.627e-12
90	7	100550442	C	T	/	exonic	MUC3A	ADD	5.884e-12
91	7	100550448	T	A	/	exonic	MUC3A	ADD	4.704e-09
92	7	100550451	C	G	/	exonic	MUC3A	ADD	4.704e-09
93	7	100550453	C	A	/	exonic	MUC3A	ADD	2.566e-08
94	7	100550456	A	G	/	exonic	MUC3A	ADD	2.566e-08
95	7	100550501	T	G	/	exonic	MUC3A	ADD	1.541e-10
96	7	100550525	C	T	/	exonic	MUC3A	ADD	1.989e-10
97	7	100550601	C	A	rs79112841	exonic	MUC3A	ADD	1.048e-18
98	7	100550604	C	A	rs74878158	exonic	MUC3A	ADD	1.048e-18
99	7	100550766	A	C	/	exonic	MUC3A	ADD	4.022e-08
100	7	100550869	G	A	rs62483692	exonic	MUC3A	ADD	1.552e-10
101	7	100551322	C	T	rs76260977	exonic	MUC3A	ADD	3.9e-12
102	7	100551370	A	T	rs78124935	exonic	MUC3A	ADD	2.102e-13
103	7	100551371	G	C	rs75463292	exonic	MUC3A	ADD	4.164e-13
104	7	100551376	C	A	rs75808610	exonic	MUC3A	ADD	2.92e-08
105	7	128119648	T	C	rs2732418	intronic	METTL2B	ADD	5.435e-11
106	7	130292531	T	C	rs12706946	intronic	COPG2	ADD	2.351e-12
107	7	137607217	C	T	rs28555390	intronic	CREB3L2	ADD	4.609e-08
108	7	143955741	A	G	rs199831033	ncRNA_intronic	ARHGEF35-AS1,OR2A1-AS1	ADD	5.366e-10
109	7	149606657	T	C	rs199847605	intronic	ACTR3C	ADD	1.254e-08
110	7	151945215	T	C	rs594178	exonic	KMT2C	ADD	8.086e-15
111	7	157234787	G	T	rs12698061	intergenic	DNAJB6(dist=24654),LOC101927914(dist=24138)	ADD	4.023e-08
112	7	157234816	A	G	rs12698062	intergenic	DNAJB6(dist=24683),LOC101927914(dist=24109)	ADD	5.5e-09
113	8	7272594	A	G	rs201824968	exonic	DEFB4B	ADD	1.445e-09
114	8	7274308	A	G	rs71509106	exonic	DEFB4B	ADD	7.397e-10
115	8	51363430	A	T	rs12542191	intronic	SNTG1	ADD	1.884e-10
116	8	101721899	C	A	rs142985461	exonic	PABPC1	ADD	6.177e-10
117	8	143956788	T	A	rs61752791	intronic	CYP11B1	ADD	6.821e-10
118	8	145623446	C	G	rs56293142	intronic	CPSF1	ADD	1.917e-09
119	8	145623963	G	A	rs4317614	exonic	CPSF1	ADD	1.494e-13
120	8	145625538	C	G	rs141140965	intronic	CPSF1	ADD	6.866e-09
121	9	432503	T	C	rs7046598	intronic	DOCK8	ADD	9.978e-11
122	9	68409872	A	C	/	ncRNA_exonic	LINC00537	ADD	4.835e-08
123	9	68409916	T	C	rs200049426	ncRNA_exonic	LINC00537	ADD	6.277e-11
124	9	74314210	A	T	rs4263836	intronic	CEMIP2	ADD	2.021e-10
125	9	123670505	A	T	rs7866003	intronic	TRAF1	ADD	2.329e-11
126	9	131881492	G	C	rs10819466	intronic	PTPA	ADD	3.984e-09
127	9	136132633	A	G	rs2073824	intronic	ABO	ADD	5.824e-11
128	9	136133506	A	G	rs512770	exonic	ABO	ADD	1.487e-10
129	9	140777370	A	C	rs1110146	ncRNA_exonic	LOC100133077	ADD	3.216e-08
130	10	28358539	C	A	rs7919756	intronic	MPP7	ADD	6.305e-09
131	10	38638948	G	A	rs11815474	intergenic	CCNYL4(dist=135675),HSD17B7P2(dist=6360)	ADD	1.183e-09
132	10	51620317	A	G	rs200147310	ncRNA_intronic	TIMM23B-AGAP6	ADD	1.102e-12
133	10	91510982	T	C	rs1326201	intronic	KIF20B	ADD	1.725e-10
134	10	118897621	A	G	rs115988300	UTR5	VAX1(NM_199131:c.-54T>C,NM_001112704:c.-54T>C)	ADD	7.42e-11
135	11	193096	T	C	rs2280539	UTR5	SCGB1C1(NM_145651:c.-4T>C),SCGB1C2(NM_001097610:c.-4T>C)	ADD	2.73e-11
136	11	193698	C	T	rs2294083	intronic	SCGB1C1,SCGB1C2	ADD	1.035e-13
137	11	193722	A	G	rs2294082	exonic	SCGB1C1,SCGB1C2	ADD	2.715e-14
138	11	193863	T	C	rs2294081	exonic	SCGB1C1,SCGB1C2	ADD	4.022e-13
139	11	193865	T	G	rs2686894	exonic	SCGB1C1,SCGB1C2	ADD	1.874e-16
140	11	1016722	T	G	rs144616203	exonic	MUC6	ADD	6.177e-10
141	11	1016779	G	A	/	exonic	MUC6	ADD	1.264e-10
142	11	1016789	T	A	rs79968742	exonic	MUC6	ADD	1.393e-11
143	11	1016800	G	A	rs199626069	exonic	MUC6	ADD	1.366e-13
144	11	1016802	T	A	rs77342817	exonic	MUC6	ADD	2.111e-10
145	11	1016810	G	T	rs75998609	exonic	MUC6	ADD	1.834e-11
146	11	1016870	G	A	rs76307106	exonic	MUC6	ADD	1.8e-10
147	11	1017939	G	C	/	exonic	MUC6	ADD	7.488e-09
148	11	1018312	G	A	/	exonic	MUC6	ADD	1.023e-08
149	11	1018321	C	T	/	exonic	MUC6	ADD	2.309e-08
150	11	25099056	A	T	rs11028403	intronic	LUZP2	ADD	1.237e-11
151	11	49637416	A	G	rs7125677	ncRNA_intronic	LOC440040	ADD	5.026e-15
152	11	56468817	G	T	rs74605930	UTR3	OR9G1(NM_001005213:c.*36G>T)	ADD	1.78e-11
153	11	56468819	C	T	rs78460796	UTR3	OR9G1(NM_001005213:c.*38C>T)	ADD	1.78e-11
154	11	56468820	C	T	rs77083631	UTR3	OR9G1(NM_001005213:c.*39C>T)	ADD	1.78e-11
155	11	64083221	G	C	/	exonic	ESRRA	ADD	1.173e-10
156	11	64083252	T	C	rs72924126	exonic	ESRRA	ADD	2.289e-14
157	12	10573211	A	G	rs10734829	upstream	KLRC3(dist=17)	ADD	3.422e-11
158	12	10588530	C	G	rs75545535	exonic	KLRC2	ADD	1.429e-08
159	12	10588647	A	G	rs28730284	upstream	KLRC2(dist=55)	ADD	1.118e-09
160	12	11244194	T	C	rs71443637	exonic	TAS2R43	ADD	3.428e-14
161	12	50535710	A	G	rs7131794	intronic	CERS5	ADD	2.175e-10
162	12	81688958	C	G	rs1882188	ncRNA_intronic	PPFIA2-AS1	ADD	1.105e-12
163	12	81688970	A	G	rs1882187	ncRNA_intronic	PPFIA2-AS1	ADD	2.879e-11
164	13	25016589	G	A	rs73172117	intronic	PARP4	ADD	4.169e-11
165	13	25016762	G	A	rs113301501	exonic	PARP4	ADD	2.129e-08
166	13	25671398	C	T	rs77306665	exonic	PABPC3	ADD	7.431e-15
167	13	25671429	G	T	rs77466429	exonic	PABPC3	ADD	4.64e-08
168	13	96578189	G	A	rs7985727	intronic	UGGT2	ADD	2.98e-08
169	14	23286343	T	A	rs10130537	intronic	SLC7A7	ADD	3.579e-08
170	14	25076836	G	A	rs142357322	exonic	GZMH	ADD	2.166e-08
171	14	64523094	G	A	rs7153376	intronic	SYNE2	ADD	8.223e-10
172	14	106303325	A	G	rs3764172	intergenic	ELK2AP(dist=164181),MIR4507(dist=20968)	ADD	3.062e-09
173	14	106318440	T	C	rs2256589	intergenic	ELK2AP(dist=179296),MIR4507(dist=5853)	ADD	2.727e-15
174	14	106471595	T	C	rs34652473	intergenic	ADAM6(dist=33237),LINC00226(dist=272674)	ADD	4.816e-14
175	14	106478401	G	A	rs78225485	intergenic	ADAM6(dist=40043),LINC00226(dist=265868)	ADD	8.958e-09
176	14	106791119	A	G	rs4502119	intergenic	LINC00226(dist=46153),LINC00221(dist=147326)	ADD	2.112e-09
177	14	106791200	G	A	rs577494111	intergenic	LINC00226(dist=46234),LINC00221(dist=147245)	ADD	6.123e-10
178	14	106791201	C	G	rs544874291	intergenic	LINC00226(dist=46235),LINC00221(dist=147244)	ADD	6.123e-10
179	14	107048767	G	T	rs200617568	intergenic	LINC00221(dist=97238),MIR5195(dist=210333)	ADD	2.697e-10
180	15	28518102	C	T	rs75893088	exonic	HERC2	ADD	2.191e-09
181	15	28518112	C	A	rs200859595	exonic	HERC2	ADD	1.06e-09
182	15	28518126	G	A	/	exonic	HERC2	ADD	1.611e-11
183	15	28518130	G	C	/	exonic	HERC2	ADD	8.315e-11
184	15	28518135	C	T	/	exonic	HERC2	ADD	4.485e-11
185	15	28518136	G	A	rs201979656	exonic	HERC2	ADD	1.861e-11
186	15	28518162	G	A	/	intronic	HERC2	ADD	1.264e-09
187	15	28518179	A	G	rs79399455	intronic	HERC2	ADD	6.17e-11
188	15	28518184	A	G	rs75964737	intronic	HERC2	ADD	2.76e-10
189	15	79058378	A	G	rs201462332	exonic	ADAMTS7	ADD	1.166e-08
190	16	1255030	A	G	rs2974835	intronic	CACNA1H	ADD	5.677e-14
191	16	33730779	C	A	rs62039222	intergenic	ENPP7P13(dist=144037),MIR9901(dist=235266)	ADD	6.448e-13
192	16	33730784	T	C	rs62039223	intergenic	ENPP7P13(dist=144042),MIR9901(dist=235261)	ADD	5.05e-14
193	16	33965402	G	A	rs75745752	upstream	MIR9901(dist=643)	ADD	9.043e-11
194	16	66842794	A	T	rs363169	intronic	NAE1	ADD	2.88e-09
195	16	84431973	C	T	rs12148971	intronic	ATP2C2	ADD	8.423e-10
196	16	88785072	G	C	rs4620939	intronic	PIEZO1	ADD	1.17e-08
197	17	1761423	T	C	/	intronic	RPA1	ADD	2.144e-08
198	17	1761425	C	A	/	intronic	RPA1	ADD	2.923e-08
199	17	1761428	G	T	/	intronic	RPA1	ADD	3.395e-08
200	17	1761436	A	G	/	intronic	RPA1	ADD	1.086e-09
201	17	1761445	C	T	/	intronic	RPA1	ADD	5.617e-10
202	17	1761447	G	A	/	intronic	RPA1	ADD	1.288e-09
203	17	1761457	C	T	/	intronic	RPA1	ADD	1.288e-09
204	17	4443470	T	C	rs12162152	intronic	MYBBP1A	ADD	1.429e-08
205	17	15508447	C	A	rs2190757	intronic	CDRT1	ADD	1.139e-09
206	17	15641449	A	G	rs113830160	intronic	TBC1D26	ADD	2.698e-10
207	17	15641457	T	C	/	intronic	TBC1D26	ADD	1.136e-10
208	17	15641459	G	T	/	intronic	TBC1D26	ADD	4.211e-10
209	17	15641462	A	G	rs112677849	intronic	TBC1D26	ADD	1.264e-10
210	17	15641472	G	A	rs73978521	intronic	TBC1D26	ADD	6.585e-11
211	17	15641540	G	C	rs201334897	intronic	TBC1D26	ADD	1.949e-08
212	17	18544321	G	A	rs58708741	intronic	TBC1D28	ADD	3.327e-11
213	17	26716821	C	T	rs4795433	intronic	SARM1	ADD	2.263e-12
214	17	26716917	G	T	rs4795434	intronic	SARM1	ADD	1.315e-09
215	17	36352537	A	G	rs62074773	ncRNA_intronic	NPEPPSP1	ADD	3.274e-11
216	17	36352572	C	T	rs62074774	ncRNA_intronic	NPEPPSP1	ADD	4.254e-17
217	17	39254444	T	C	rs6416913	intronic	KRTAP4-8,LOC100996750	ADD	2.542e-09
218	17	47011897	C	T	rs57901004	intronic	SNF8	ADD	2.056e-08
219	17	60512662	A	G	/	intronic	METTL2A	ADD	5.047e-18
220	18	57133862	T	A	rs8083041	intronic	CCBE1	ADD	2.701e-08
221	19	1037807	G	A	rs78288829	exonic	CNN2	ADD	4.112e-08
222	19	1037810	G	C	rs80117328	exonic	CNN2	ADD	3.313e-09
223	19	1037812	T	C	rs79770201	exonic	CNN2	ADD	1.659e-09
224	19	1037828	A	G	rs75602230	exonic	CNN2	ADD	8.873e-13
225	19	1037833	C	A	rs80286396	exonic	CNN2	ADD	4.755e-12
226	19	1037842	G	T	rs79061930	exonic	CNN2	ADD	1.203e-08
227	19	8992988	G	A	rs371102230	intronic	MUC16	ADD	2.449e-08
228	19	8992993	G	A	rs114497462	intronic	MUC16	ADD	3.408e-08
229	19	8998830	G	C	/	intronic	MUC16	ADD	2.79e-11
230	19	8999554	C	G	/	exonic	MUC16	ADD	7.716e-09
231	19	8999561	G	A	/	exonic	MUC16	ADD	1.141e-08
232	19	8999564	C	T	/	exonic	MUC16	ADD	7.66e-10
233	19	8999575	C	T	/	intronic	MUC16	ADD	2.111e-10
234	19	9008342	A	G	/	exonic	MUC16	ADD	4.621e-09
235	19	9008344	A	G	rs201969086	exonic	MUC16	ADD	4.621e-09
236	19	9008354	G	A	/	intronic	MUC16	ADD	2.782e-09
237	19	9008356	T	G	/	intronic	MUC16	ADD	2.782e-09
238	19	9008361	G	T	rs74962836	intronic	MUC16	ADD	2.782e-09
239	19	9008365	A	G	/	intronic	MUC16	ADD	2.144e-09
240	19	9008393	T	C	rs78716083	intronic	MUC16	ADD	2.981e-15
241	19	9008394	G	A	rs77966417	intronic	MUC16	ADD	2.981e-15
242	19	9008412	G	T	rs78276830	intronic	MUC16	ADD	9.365e-13
243	19	9008413	A	G	/	intronic	MUC16	ADD	9.365e-13
244	19	9009652	C	T	/	exonic	MUC16	ADD	1.528e-08
245	19	9025584	T	G	rs77811999	intronic	MUC16	ADD	8.011e-16
246	19	9025604	A	G	rs200791776	exonic	MUC16	ADD	2.627e-16
247	19	9025671	G	C	/	intronic	MUC16	ADD	2.213e-12
248	19	21838830	A	C	rs10422804	ncRNA_exonic	LOC400682	ADD	2.625e-08
249	19	32955406	A	T	rs7252536	intronic	DPY19L3	ADD	3.572e-08
250	19	40384518	T	C	rs149161739	intronic	FCGBP	ADD	8.685e-12
251	19	42132273	C	T	rs1041992	exonic	CEACAM4	ADD	1.364e-13
252	19	42132314	G	C	rs1126454	exonic	CEACAM4	ADD	3.495e-11
253	19	48613544	C	A	rs251696	intronic	PLA2G4C	ADD	3.221e-10
254	20	26094501	T	C	rs76641988	ncRNA_intronic	NCOR1P1	ADD	3.69e-10
255	20	29625769	C	T	rs78251253	ncRNA_intronic	FRG1BP,FRG1DP	ADD	2.996e-13
256	20	29632499	G	A	rs28523287	ncRNA_intronic	FRG1BP	ADD	1.877e-15
257	20	29632506	T	C	rs368759198	ncRNA_intronic	FRG1BP	ADD	1.055e-09
258	20	29633854	G	A	rs77178122	ncRNA_intronic	FRG1BP	ADD	5.054e-09
259	20	29633887	G	A	rs2313264	ncRNA_intronic	FRG1BP	ADD	3.623e-08
260	21	11059982	A	G	rs75720212	ncRNA_intronic	BAGE2	ADD	2.956e-09
261	22	21067722	G	A	rs734876	ncRNA_intronic	LOC107987389	ADD	7.432e-09
262	22	23029876	C	T	/	intergenic	GGTLC2(dist=39508),MIR650(dist=135394)	ADD	3.15e-08
263	22	30394623	T	C	rs5763689	intronic	MTMR3	ADD	1.678e-10
264	22	36597556	G	A	rs132725	intronic	APOL4	ADD	2.459e-09
265	22	42526580	G	C	rs1080995	ncRNA_intronic	LOC101929829	ADD	1.914e-14
266	22	42537196	T	C	rs56404506	exonic	CYP2D7	ADD	2.341e-11
